# Supplementary material for: Suppression of long intergenic non-protein coding RNA 1123 constrains lower extremity deep vein thrombosis via microRNA-125a-3p to target interleukin 1 receptor type 1
Source: Bioengineered. 2022 Jun 5;13(5):13452–61. doi: 10.1080/21655979.2022.2076496 (PMC9275874; doi:10.1080/21655979.2022.2076496)
Supplement: Supplemental Material [file KBIE_A_2076496_SM2404.zip]

Archive with 5 entries (4 files):
- supplementary/
- supplementary/Animals.zip
- supplementary/Attached Table 1 Grouping and Handling of Rats.docx
- supplementary/ethical.pdf
- supplementary/Original Western Blot.jpg
